# Supplementary material for: Candidate Genes in Testing Strategies for Linkage Analysis and Bioinformatic Sorting of Whole Genome Sequencing Data in Three Small Japanese Families with Idiopathic Superior Oblique Muscle Palsy
Source: Int J Mol Sci. 2022 Aug 3;23(15):8626. doi: 10.3390/ijms23158626 (PMC9369257; doi:10.3390/ijms23158626)
Supplement: Supplementary file 1 [file ijms-23-08626-s001.zip]

Archive with 1 entries (1 files):
- ijms-1807502-supplementary.xlsx
