# Supplementary material for: Candidate Genes in Testing Strategies for Linkage Analysis and Bioinformatic Sorting of Whole Genome Sequencing Data in Three Small Japanese Families with Idiopathic Superior Oblique Muscle Palsy
Source: Int J Mol Sci. 2022 Aug 3;23(15):8626. doi: 10.3390/ijms23158626 (PMC9369257; doi:10.3390/ijms23158626)
Supplement: Supplementary file 1 [file ijms-23-08626-s001.zip › ijms-1807502-supplementary.xlsx]

## Sheet: Table S1. 13 candidate genes
Table S1. Allele frequency of 18 SNVs/InDels in databases for Japanese population and their functional predictions, which are obtained by skipping low-frequency (<1%) or non-registration sort in Figure 3.
Chrom	Chrom Start	Chrom End	Reference	Alternatives	Gene	Function	dbSNP	1K Genomes JPT Alternative Allele Frequency	HGVD Alternative Allele Frequency	HapMap JPT Alternative Allele Frequency	iJGVD Alternative Allele Frequency	jMorp 14K JPN Alternative Allele Frequency	SIFT Prediction	Polyphen2 Prediction (HumDiv)	Polyphen2 Prediction (HumVar)	PROVEAN Prediction	DEOGEN2 Prediction	CADD Raw Score	DANN Score	REVEL Score
chr1	12082926	12082926	A	G	MIIP	Missense	rs2295283	0.4423	0.4607	0.4535	0.4381	0.45124	Tolerated	Benign	Benign	Neutral	Tolerated	0.112	0.725	0.049
chr5	148206440	148206440	G	A	ADRB2	Missense	rs1042713	0.4423	0.4942	0.4419	0.4822	0.49749	Tolerated	Benign	Benign	Neutral	Tolerated	1.57	0.978	0.079
chr5	148610276	148610276	C	A	ABLIM3	Splice donor site	rs2918265	0.4856	0.5381	0.5116	0.5108	0.52145
chr7	30492237	30492237	C	T	NOD1	Missense	rs2075820	0.4856	0.4643	0.4651	0.4601	0.45753	Damaging	Possibly Damaging	Benign	Neutral	Tolerated	2.503	0.999	0.218
chr8	16012648	16012648	G	C	MSR1	Missense	rs2229388	0.4567	0.3936	0.5	0.3886	0.41743	Damaging	Probably Damaging	Probably Damaging	Damaging	Tolerated	3.463	0.996	0.448
chr8	16043686	16043686	G	C	MSR1	Missense	rs76917531	0.4183			0.3421	0.37759	Damaging	Benign	Benign	Neutral		0.126	0.609	0.098
chr14	20528207	20528207	G	A	OR4L1	Missense	rs1958715	0.5048	0.5393	0.5174	0.5439	0.53104	Tolerated	Benign	Benign	Neutral	Tolerated	1.394	0.986	0.061
chr14	20528321	20528321	A	G	OR4L1	Missense	rs1958716	0.5048	0.5373	0.5174	0.544	0.53125	Tolerated	Benign	Benign	Neutral	Tolerated	0	0.61	0.046
chr14	20528449	20528467	CATAGATTTGCTCACTGAC	-	OR4L1	Frameshift	rs33965693	0.5048	0.3393			0.52743
chr14	20528505	20528505	T	A	OR4L1	Missense	rs2775253	0.4904	0.5072	0.4444	0.5112	0.49869	Damaging	Possibly Damaging	Possibly Damaging	Damaging	Tolerated	3.4	0.984	0.077
chr14	20528528	20528528	G	A	OR4L1	Missense	rs2775254	0.4856	0.5078	0.5	0.5117	0.49866	Damaging	Probably Damaging	Possibly Damaging	Damaging	Tolerated	2.777	0.998	0.134
chr16	1117031	1117043	CTTTCCATATAGC	-	SSTR5-AS1	Splice acceptor site(ncRNA)	rs57227703					0.51306
chr17	56448297	56448297	C	T	RNF43	Missense	rs2257205	0.3462	0.3157	0.3547	0.3144	0.32589	Damaging	Probably Damaging	Possibly Damaging	Neutral	Tolerated	3.346	0.999	0.136
chr17	65988049	65988049	T	C	C17orf58	Missense	rs9891146	0.2596	0.243	0.2326	0.2573	0.24602	Tolerated	Benign	Benign	Neutral	Tolerated	-0.804	0.651	0.054
chr17	74077797	74077797	C	T	ZACN	Nonsense	rs1043149	0.2644	0.3085	0.2616	0.2724	0.2818						7.721	0.991
chr17	80401946	80401946	A	G	CYBC1	Missense	rs2306758	0.3077	0.2474	0.2849	0.2475	0.25264
chr17	80412292	80412292	G	A	NARF-AS2	Splice acceptor site(ncRNA)	rs72857493	0.2452				0.20415
chr21	34003928	34003929	-	AGTATT	SYNJ1	Insertion	rs57257560	0.4663	0.2839			0.50389
DANN Score and REVEL Score, which range from 0 to 1, and indicate more damaging functional effects at scores near 1.
CADD Raw Score, which ranges from -6.458163 to 18.301497, and indicates more damaging functional effects at larger values of score.
